# Supplementary material for: Soluble Epoxide Hydrolase Inhibition by t-TUCB Promotes Brown Adipogenesis and Reduces Serum Triglycerides in Diet-Induced Obesity
Source: Int J Mol Sci. 2020 Sep 24;21(19):7039. doi: 10.3390/ijms21197039 (PMC7582898; doi:10.3390/ijms21197039)
Supplement: Supplementary file 1 [file ijms-21-07039-s001.zip]

Archive with 2 entries (2 files):
- Supplemental Data Revised Based on PageProofs.docx
- Supplemental Table S2 oxylipin analysis (absolute) 5 7 20.pdf
